# Supplementary material for: CT Perfusion as a Predictor of the Final Infarct Volume in Patients with Tandem Occlusion
Source: J Pers Med. 2023 Feb 16;13(2):342. doi: 10.3390/jpm13020342 (PMC9964425; doi:10.3390/jpm13020342)
Supplement: Supplementary file 1 [file jpm-13-00342-s001.zip]

Archive with 1 entries (1 files):
- jpm-2142759-supplementary.pdf
